# Supplementary material for: Evaluation of Leptospira interrogans knockdown mutants for LipL32, LipL41, LipL21, and OmpL1 proteins
Source: Front Microbiol. 2023 Jun 23;14:1199660. doi: 10.3389/fmicb.2023.1199660 (PMC10326724; doi:10.3389/fmicb.2023.1199660)
Supplement: Supplementary file 1 [file Data_Sheet_1.ZIP]

Archive with 7 entries (7 files):
- Figure 1 Full Western.jpg
- Figure 4 Panel A Western.jpg
- Figure 4 Panel D Western.jpg
- Figure 6 Panel A Western.jpg
- Figure 6 Panel B Western.jpg
- Figure 6 Panel C Western.jpg
- Supplementary 2 Western.jpg
